# Supplementary material for: Risk factors contributing to infection with SARS-CoV-2 are modulated by sex
Source: PLoS One. 2024 Feb 28;19(2):e0297901. doi: 10.1371/journal.pone.0297901 (PMC10901358; doi:10.1371/journal.pone.0297901)
Supplement: S1 Data — (CSV) [file pone.0297901.s001.csv]

sex	IgG	glucose	urea	creatinine	uric acid	cholesterol	BMI	WHR	MAP	BR	HR	temperature
0	1	82	20	0.74	3.9	168	22.07	0.78	87.33	23	71	35.9
0	1	80	16.6	0.61	3.1	236	23.31	0.83	111	22	67	36
0	1	90	17.9	0.78	4.2	210	23.19	0.83	85.67	20	85	36.3
1	1	80	30	0.89	5.1	157	26.81	0.85	104	18	76	35.9
1	1	95	31	0.86	5.6	221	25.59	0.99	118	20	72	36.1
1	1	80	43.7	0.99	5.7	168	23.05	0.82	85.33	18	80	36.4
0	1	87	29	0.69	5.9	258	26.31	0.87	95	20	93	36.1
1	1	101	27.3	0.8	5.6	214	31.96	0.99	104.33	13	67	36.3
0	1	98	34	0.71	4.3	200	22.55	0.81	92	16	69	36.2
0	1	84	40.8	0.75	4.3	139	26.45	0.82	102	13	80	36.1
0	1	89	30.2	0.77	4.3	98	33.75	0.87	86	28	77	36
0	1	93	24.8	0.71	4.4	206	27.11	0.87	86.33	22	79	36.3
0	1	90	23.8	0.65	3.9	145	20.45	0.76	101.33	16	112	35.9
0	1	89	37.2	0.65	4	188	26.41	0.88	93	17	105	36.4
0	1	83	25	0.89	4.4	145	28.63	0.81	90	16	75	36.4
1	1	86	29.5	0.75	6.4	149	22.43	0.77	78.33	24	64	36
1	1	87	47.2	0.79	3.6	170	26.37	0.75	88.33	15	73	36.3
1	1	89	40.8	0.89	7.2	183	29.39	0.9	110.67	15	85	36.3
0	1	72	30	1	6	176	25.43	0.93	89.67	16	73	36.5
0	1	105	21.7	0.65	5.1	238	27.99	0.87	111.67	19	88	36
0	1	95	29.1	0.75	4.5	178	28.76	0.86	109.33	16	72	36.2
0	1	81	21.5	0.67	4.2	175	26.75	0.84	80.33	15	75	36.2
1	1	97	35.8	0.76	5.2	120	31.25	0.85	96.33	13	83	35.9
0	1	90	33.2	1.17	4.9	228	31.63	0.96	109.67	13	66	36.2
0	1	82	32	0.76	5.6	202	23.63	0.84	105.33	13	75	36.4
0	1	76	23.2	0.7	5.2	163	25.63	1.26	75.33	13	62	36.4
0	1	93	26.3	0.76	4.3	140	36.07	0.91	94	14	69	36.3
0	1	119	20.5	0.68	5.6	177	26.18	0.76	108.33	12	70	36.3
1	1	92	34.3	0.71	3.5	210	23.31	0.8	86.67	16	67	36.2
1	1	91	42.4	1.07	6.7	184	20.2	0.85	92.33	12	84	36.7
0	1	142	30.3	1.18	5.3	135	26.47	1	103.67	12	83	36.2
0	1	95	24.3	0.65	6.2	186	29.67	0.9	97	12	72	36.5
1	1	97	33.4	0.59	3.9	200	31.19	0.88	88.33	13	60	36
0	1	97	32.8	1	7.8	284	30.25	0.96	100.67	11	82	36.4
0	1	87	16.8	0.64	7.1	231	34.45	0.88	109.33	15	72	36.5
1	1	99	35.6	0.75	6.2	207	37.65	0.87	82.67	13	66	36.4
1	1	120	21.8	1	5.6	153	27.04	0.91	109	12	62	36.2
1	1	87	35.1	0.86	4.6	205	27.48	0.98	100.33	12	88	36.4
1	1	96	25.1	0.97	4.3	198	24.22	0.91	97	10	76	36.4
0	1	93	35.7	1.3	8.8	226	28.71	0.92	93.67	13	77	36.3
1	1	75	35.4	0.76	3.5	142	23.15	0.82	84.33	18	73	36.5
0	1	90	29	0.83	6.9	197	33.46	1.05	93.33	13	73	36.1
0	1	81	27.4	0.82	4.3	163	23.73	0.83	115.67	14	83	36.4
1	1	93	21	0.79	5.3	166	28.04	0.84	84	14	78	36.4
0	1	93	32.7	1.11	5.6	146	24.98	0.91	97.33	13	76	36.2
0	1	83	20.6	0.79	4.1	153	27.05	0.79	92	13	79	36.4
1	1	79	36.5	0.75	6	180	18.02	0.83	84.33	12	78	35.9
0	1	84	27.6	1.02	3.9	206	24.46	0.73	106	12	74	36.3
1	1	90	27.8	0.92	5.5	206	34.89	0.94	112.67	17	87	35.9
0	1	74	27.5	0.82	4	192	20.96	0.79	81	12	65	36.1
0	1	89	31.3	0.7	5.7	160	22.83	0.86	86.33	14	63	36.1
0	1	85	44.3	0.84	7.3	202	31.64	0.89	91.67	15	69	36.2
1	1	85	29.7	0.82	4.8	114	20.98	0.88	102	12	102	36.3
1	1	74	38.3	0.82	6.8	160	25.77	0.91	100	13	63	36.1
0	1	71	53	1	4.2	153	20.32	0.72	83.67	16	65	36.2
0	1	94	20.7	0.61	4.6	192	24.46	0.88	99	16	73	36.3
0	1	95	32.4	0.63	3.1	124	23.62	0.84	103	16	87	35.9
1	1	86	39.6	1.01	6.6	163	24.19	0.83	106	16	65	36.3
1	0	100	66.4	1.11	9	168	28.41	1	109.33	20	73	36
0	0	78	29.5	0.86	4.2	168	18.87	0.78	83.33	20	72	36.5
0	0	90	27.1	0.62	6.2	215	28.7	0.84	92.67	14	105	36.1
0	0	83	27.7	0.73	4.9	205	22.15	0.8	98.33	14	71	35.9
0	0	79	25.9	0.9	4.6	227	26.71	0.84	102.67	13	56	36
0	0	102	30.1	0.63	6.3	253	28.58	0.82	94	16	83	36
1	0	112	26.1	0.81	5.9	195	26.81	0.92	124.33	13	69	36.3
0	0	77	33.7	0.89	6.1	127	42.58	0.83	96.33	20	73	35.9
0	0	85	16.4	0.48	3.5	184	23.81	0.88	81	16	93	36.3
1	0	84	57.2	0.73	6.3	180	25.43	0.9	102.67	14	83	36.5
1	0	80	50.4	0.91	5.7	190	26.03	0.92	96.67	16	71	36
0	0	87	25.9	0.78	4.2	153	25.78	0.68	86.67	22	68	35.9
0	0	81	28.1	0.76	5.4	198	25.97	0.89	100.67	22	65	36
0	0	84	22.2	0.7	3.4	157	26.09	0.76	92.67	16	68	36
0	0	83	36.4	0.69	5.3	174	36.89	0.78	90.67	22	69	36.3
0	0	86	67.8	0.87	4.6	196	28.3	0.71	84.67	22	93	35.9
1	0	99	32.7	0.85	7.9	224	30.86	1	108.67	14	110	36.2
0	0	97	24.5	0.72	3.3	199	28.16	0.87	85.67	20	63	36.3
0	0	74	28.2	0.83	4.6	204	23.31	0.8	88.33	19	75	36.1
0	0	94	23.5	0.63	6.3	180	30.02	0.81	87	21	66	36.3
1	0	88	43.2	1.05	6.8	162	27.7	0.95	93.33	16	75	36.6
1	0	87	40.5	1.17	5.8	144	26.22	1.2	118.33	14	65	36.4
0	0	76	35.6	0.9	5.9	195	23.67	0.91	95	14	88	36.4
1	0	99	39.3	0.93	5.7	104	39.19	1.03	103	19	76	36.4
0	0	90	40.9	0.73	4.5	194	33.78	0.85	81.33	16	71	35.9
0	0	98	31	0.75	5.2	129	28.25	0.95	88.33	18	75	36
0	0	102	28	1	4	220	24.52	0.88	95.67	13	72	35.2
1	0	76	39.3	0.83	5.6	179	23.92	0.88	107.33	13	74	36.2
0	0	106	24.2	0.92	6.3	223	28.6	1.01	153	14	78	36.4
1	0	126	36.1	0.97	6.9	162	27.76	0.91	100.33	15	68	36.3
0	0	105	33	0.72	4.5	215	25.39	0.82	97.67	13	78	36.5
1	0	94	25.9	0.75	5.6	223	28.85	1.12	89	13	80	36.3
0	0	111	50.4	0.75	4.9	190	35.56	0.88	108	15	101	36.4
0	0	83	31.7	0.78	6.3	193	30.78	0.9	118.33	14	64	36.1
0	0	103	26.2	0.58	4.6	156	24.35	0.82	95.67	13	103	36.4
1	0	84	40.7	1.05	5.7	207	26.89	0.89	116	15	57	36
0	0	86	37	0.9	4.3	185	19.44	0.73	105	16	75	36.3
1	0	167	33.8	0.98	4	169	32.6	0.98	125	15	69	36.2
0	0	103	34.2	0.76	4.9	160	27.56	0.78	77.33	14	78	36.3
0	0	102	17.2	0.58	4.6	144	35.06	1.03	111.33	18	76	36
0	0	95	22.5	0.7	4.2	156	21.63	0.77	71.67	12	76	35.9
0	0	79	40	0.66	5	201	27.27	0.9	87	20	69	36.3
